# Supplementary material for: Molecular profiling of microinvasive breast cancer microenvironment progression
Source: J Transl Med. 2019 Jun 3;17:187. doi: 10.1186/s12967-019-1936-x (PMC6547528; doi:10.1186/s12967-019-1936-x)
Supplement: Supplementary file 1 — Additional file 1. Complete list of DEGs derived from all the comparisons: S-NBE versus S-EIF, S-NBE versus S-IBC and S-NBE versus S-EIF. [file 12967_2019_1936_MOESM1_ESM.xlsx]

## Sheet: Foglio1
DEG SNBEvsSEIF	DEG SNBEvsSIBC	DEG SIBCvsSEIF
NUMA1	MLLT6	SSR2
NOTCH2	MXRA5	R3HCC1
EIF4B	COL4A2	MDC1
KIAA0368	DUSP4	CTSZ
TPM1	SCARNA4	MLLT6
CANX	LOC642852	HSP90AA1
ABI3BP	COL1A1	NOTCH2
NRP1	CTSZ	TRIM66
ZNF217	KIAA0368	SCARNA6
NFE2L2	TMEM107	AMPD3
ABLIM1	MACF1	PRKD2
KIAA1217	ACTN1	CENPO
ITGB5	NOTCH2	SSH1
COX4I1	MDC1	TRIO
STAT2	TNPO2	FAM188A
CUX1	HERC1	COX4I1
CAPN2	NFE2L1	FLJ32255
TTC3	LIX1L	KIAA0368
COL4A2	SNX9	SCARNA4
CLNS1A	ITGB2	EXT1
PDXDC1	PDLIM1	COL8A1
SESN3	HADHA	PPM1A
APLP2	TRIM26	RER1
ITM2B	HIPK3	RHOB
EIF4G3	AMPD3	HCG18
TTYH3	R3HCC1	PTPN23
SF3B2	HIPK1	PAPLN
YLPM1	DDX17	QARS
ARID4B	BCL9L	NOP2
ZNF644	FAM188A	MAF
TRAK1	TRIM66	TRIM22
BIRC2	DLG5	TNIK
ACTA2	PHC3	TUBGCP6
LARP1	NID1	CFLAR
MBD6	NEAT1	SDK2
SUGP2	BGN	NPHS1
NIN	PRKD2	NBL1
SLC2A3	ACADVL	VPS37B
CDH5	OGT	AKR7L
DDX17	UNK	RPL34
KLF6	PIP4K2B	PSIP1
NRIP1	RGL2	SART1
TCF20	STAT2	NFE2L1
SYNPO	EMILIN1	LOC100505716
RUFY1	UVRAG	NOX4
SSR2	PDXDC2P	CLU
PHF2	FLNA	HIVEP3
IGF2	LONP2	NPM1
PACSIN2	SSH1	RAPH1
PER2	LAPTM5	FYTTD1
MLH1	ZNF91	UVRAG
JADE1	PPP1R18	CENPC
NLRP1	AQP1	INTS1
AUTS2	FBN1	BCL2L2-PABPN1
GOLGB1	TRIO	CRMP1
KIAA0907	SCARNA6	MTA2
ZNF117	TTC3	PAK1
UHMK1	ZZEF1	SRGAP1
LRBA	MICAL2	TRIM26
PASK	HDAC7	PROSER1
KIAA0020	SELL	TENC1
RHOA	PTPN23	TCF12
HP1BP3	IGF2	TMED9
FAM32A	HIVEP3	HSPD1
SH3D19	YLPM1	CS
COMMD3-BMI1	SCARNA13	MEGF8
MDM4	NUP98	SYVN1
JAG1	DIS3L2	PUM1
GATC	TUBGCP6	DISC1
C9orf64	HDLBP	ENG
ARID1B	LGMN	CDK14
SWAP70	EIF4EBP2	EFEMP1
LDB1	CENPO	EIF4B
ANKRD17	SF3B1	SLC7A5
HNRNPK	SRSF1	NFIA
PRR14L	FBXL20	SLC31A1
COL3A1	HSPG2
HIPK3	JADE2
LRRFIP1	ANKRD52
SS18	ZC3H18
SLFN5	SETX
ZNF664	DYSF
PUM1	ANKRD17
SDF2	BSG
IARS	NBEAL2
AQP1	SRGAP1
SCARNA8	RFX5
ZNF84	CALU
PTMS	SCAF8
CYBRD1	BAG6
TTC14	NXF1
CAST	ATF6B
ACADVL	PAPLN
ASAP3	SUB1
HSPG2	NNT
SMURF1	NR2C2
SEC31A	FLJ32255
IFITM2	COL8A1
PTPN18	ITGA1
MYO6	RASSF3
GCC2	HLA-C
GIMAP4	KIAA0947
SKIV2L2	VCAN
MCM7	DUSP3
FLNA	TPM4
GNA12	IFIH1
WBP2	KIAA0100
KHNYN	SDK2
MARK2	TBC1D2B
PTGFRN	ARHGAP25
POLR2C	COPZ1
SRRM1	SERINC1
CDK14	LYZ
IRF6	ANO1
TUG1	TNFRSF1A
AAMP	KCNAB2
CENPBD1P1	TRPC4AP
NFE2L1	TAT
COL1A1	CARS
ADAM9	C1QC
LARS	RNU6ATAC
CAV1	ATP1A1
CDC27	TXN2
MAML1	GTF3C1
THUMPD1	RAD54L2
SQSTM1	YKT6
MXRA5	DOCK8
RAP1A	JMJD1C
PGD	CDH1
DYSF	RPS6KA2
SIN3B	ENAH
PDLIM5	CACUL1
JMJD1C	KIAA1217
CAD	POSTN
PCM1	TAB1
DBNDD2	ZNFX1
TM9SF2	UBR2
DNAJC14	HMGCR
C1QC	MOB3C
RHOBTB1	NABP1
LAMC2	CRYBG3
NKTR	ARPC1B
SLC31A1	RNF144A
IPO7	MAN1A2
UQCC2	INTS1
SKIV2L	SRP72
	GPR107
	TUBA4A
	SLC38A10
	KDM5C
	THBS4
	ZNF385D
	BRD3
	ATXN1L
	ERLIN2
	C20orf112
	KIAA0907
	INPPL1
	TMBIM1
	LRRN2
	ZNF532
	DHRSX
	FYTTD1
	PPM1A
	CHD2
	NGLY1
	ZNF526
	DCAF11
	TMEM66
	SLAMF8
	RABGAP1
	LOC100505716
	SLC25A12
	CCNT2
	CIB1
	TIAM1
	CREBRF
	ITPR2
	NONO
	THRAP3
	SART1
	PTPN18
	VPS52
	DDX58
	FAM173B
	GLIS3
	HCG18
	CASK
	SATB1
	MED14
	IRF1
	DIAPH1
	ATHL1
	PNISR
	MAP4K3
	STYXL1
	TBC1D9
	ZFYVE21
	PKN2
	EIF3H
	KCTD10
	BUB3
	CCNF
	AMBRA1
	KIAA1551
	USP47
	ERC1
	DIP2B
	XPO1
	CDKN1A
	SIN3B
	MTA2
	SEC31A
	FAM168A
	ARFGAP1
	CANX
	CHI3L1
	AKAP8
	CASP2
	COL3A1
	EDNRA
	STAT6
	HIF1A
	BZRAP1
	SGTA
	SBNO1
	LTB4R
	NR2F2
	TBCK
	KLF6
	IVNS1ABP
	CGNL1
	SMG7
	EIF4H
	TAP2
	PPFIBP1
	DDB1
	2007-03-01
	SKP1
	TRAK1
	SLC39A13
	ZKSCAN8
	TRRAP
	RPS23
	SPRY1
	ZMYM4
	MAP3K11
	USP11
	FAM193B
	CRMP1
	ZXDC
	CNN2
	SOS2
	TMEM214
	ENC1
	SCYL2
	NR2C1
	ZNF142
	PAPOLG
	RAC2
	MCM3AP
	LMNB2
	MIDN
	Sep-06
	ZC3H13
	MAT2A
	ITM2B
	ATP13A2
	PDZD2
	UBQLN1
	OLFM2
	SUV420H1
	SYTL2
	LARP1
	ZNF281
	GALNT7
	PPP1R13L
	KDR
	FBLIM1
	WIPI2
	AQR
	PEX11B
	LRRFIP1
	URB1
	PPP3R1
