# Supplementary material for: Molecular profiling of microinvasive breast cancer microenvironment progression
Source: J Transl Med. 2019 Jun 3;17:187. doi: 10.1186/s12967-019-1936-x (PMC6547528; doi:10.1186/s12967-019-1936-x)
Supplement: Supplementary file 2 — Additional file 2. List of observed genes in the epithelial portions involved in the metabolism. The fold change values comparing NBE and tumor portions are reported. [file 12967_2019_1936_MOESM2_ESM.xlsx]

## Sheet: Foglio1
Gene ID	Description	FC avg CIS	FC avg EIF	FC avg IBC
GLUT1	Solute Carrier Family 2 Member 1	0.926927	0.933907	1.73674
HK1	Hexokinase 1	3.0502	2.70632	2.8576
GPI	Glucose-6-Phosphate Isomerase	0.732894	0.972475	0.966715
PKM	Pyruvate Kinase M1/2	1.2891	1.16263	1.15762
LDHA	Lactate Dehydrogenase A	1.01433	1.98764	1.45727
LDHB	Lactate Dehydrogenase B	1.04887	0.840139	1.09055
MCT1	Solute Carrier Family 16 Member 1	3.65728	28.1115	12.272
MCT4 (SLC16A3)	Solute Carrier Family 16 Member 3	7.30155	3.22405	3.86514
MCT4 (SLC16A4)	Solute Carrier Family 16 Member 4	0.15482	0.924329	0.481181
SLC7A5	Solute Carrier Family 7 Member 5	4.13991	8.077	4.60779
SLC1A5	Solute Carrier Family 1 Member 5	1.28137	0.982645	0.974063
MPC1	Mitochondrial Pyruvate Carrier 1	0.866176	0.635261	1.44028
MPC2	Mitochondrial Pyruvate Carrier 2	1.02613	0.709077	1.74388
GLS	Glutaminase	1.62218	1.2584	1.6208
SLC25A22	Solute Carrier Family 25 Member 22	21.5741	7.30801	13.6342
PDHA1	Pyruvate Dehydrogenase E1 Alpha 1 Subunit	1.5524	0.965988	1.66159
PDK1	Pyruvate Dehydrogenase Kinase 1	0.374939	0.116612	0.538606
CS	Citrate Synthase	1.7079	1.23088	1.99081
GLUD2	Glutamate Dehydrogenase 2	4.75124	24.2231	2.68073
IDH1	Isocitrate Dehydrogenase (NADP(+)) 1	1.86447	1.49358	2.24964
OGDH	Oxoglutarate Dehydrogenase	1.76337	0.520881	1.00237
SDHA	Succinate Dehydrogenase Complex Flavoprotein Subunit A	8.73867	3.60976	12.2812
FH	Fumarate Hydratase	2.18357	2.60542	1.09169
ACLY	ATP Citrate Lyase	2.22773	1.6904	1.98198
FASN	Fatty Acid Synthase	2.57774	2.58185	3.16147
G6PD	Glucose-6-Phosphate Dehydrogenase	7.827	5.92638	11.437
PGD	Phosphogluconate Dehydrogenase	3.30755	1.28655	2.2412
PGLS	6-Phosphogluconolactonase	1.12131	1.56016	1.75164
HIF1a	Hypoxia Inducible Factor 1 Subunit Alpha	2.94268	2.10673	1.18162
SLC25A11	Solute Carrier Family 25 Member 11	1.53883	0.397176	3.13053
SLC25A12	Solute Carrier Family 25 Member 12	2.27881	0.525592	1.54805
ACAT1	Acetyl-CoA Acetyltransferase 1	4.18003	1.53171	2.13939
HMGCS1	3-Hydroxy-3-Methylglutaryl-CoA Synthase 1	8.84741	3.37718	8.40186
HMGCS2	3-Hydroxy-3-Methylglutaryl-CoA Synthase 2	2.01107	0.915312	2.00065
HMGCL	3-Hydroxymethyl-3-Methylglutaryl-CoA Lyase	1.23514	0.75256	0.802618
BDH1	3-Hydroxybutyrate Dehydrogenase 1	2.79133	1.90925	2.2759
PHGDH	Phosphoglycerate Dehydrogenase	1.4469	0.521459	1.47418
PSAT1	Phosphoserine Aminotransferase 1	5.28821	0	15.2599
