# Supplementary material for: Molecular profiling of microinvasive breast cancer microenvironment progression
Source: J Transl Med. 2019 Jun 3;17:187. doi: 10.1186/s12967-019-1936-x (PMC6547528; doi:10.1186/s12967-019-1936-x)
Supplement: Supplementary file 3 — Additional file 3. List of genes observed in the stromal portions involved in the metabolism. The fold change values comparing S-NBE versus S-EIF and S-NBE versus S-IBC are reported. [file 12967_2019_1936_MOESM3_ESM.xlsx]

## Sheet: Foglio1
Gene ID	Description	FC avg S-EIF	FC avg S-IBC
GLUT1	Solute Carrier Family 2 Member 1	2.23285	1.05063
HK1	Hexokinase 1	1.13122	4.32711
GPI	Glucose-6-Phosphate Isomerase	8.65229	20.4504
PKM	Pyruvate Kinase M1/2	1.27732	0.984546
LDHA	Lactate Dehydrogenase A	5.89344	1.41844
LDHB	Lactate Dehydrogenase B	12.1027	4.07092
MCT1	Solute Carrier Family 16 Member 1	396.257	3.32732
MCT4 (SLC16A3)	Solute Carrier Family 16 Member 3	3.19908	24.4646
MCT4 (SLC16A4)	Solute Carrier Family 16 Member 4	0	0
SLC7A5	Solute Carrier Family 7 Member 5	0.566391	11.7588
SLC1A5	Solute Carrier Family 1 Member 5	2.13967	0.269938
MPC1	Mitochondrial Pyruvate Carrier 1	413.498	718.611
MPC2	Mitochondrial Pyruvate Carrier 2	1.37059	0
GLS	Glutaminase	634.438	131.322
SLC25A22	Solute Carrier Family 25 Member 22	56.3574	0
PDHA1	Pyruvate Dehydrogenase E1 Alpha 1 Subunit	4.71259	15.8258
PDK1	Pyruvate Dehydrogenase Kinase 1	12.1262	0.163942
CS	Citrate Synthase	0.577191	0.0426904
GLUD2	Glutamate Dehydrogenase 2	388.038	1
IDH1	Isocitrate Dehydrogenase (NADP(+)) 1	30.4509	6.08519
OGDH	Oxoglutarate Dehydrogenase	1.42179	0.862695
SDHA	Succinate Dehydrogenase Complex Flavoprotein Subunit A	0.191386	0.645451
FH	Fumarate Hydratase	2.55838	0
ACLY	ATP Citrate Lyase	131.939	81.7803
FASN	Fatty Acid Synthase	3.06673	1.55378
G6PD	Glucose-6-Phosphate Dehydrogenase	0.370854	0.0368433
PGD	Phosphogluconate Dehydrogenase	59.0887	5.99697
PGLS	6-Phosphogluconolactonase	126.497	12.4461
HIF1a	Hypoxia Inducible Factor 1 Subunit Alpha	4.593	7.53292
SLC25A11	Solute Carrier Family 25 Member 11	3.52855	6.45575
SLC25A12	Solute Carrier Family 25 Member 12	7.64635	81.3684
ACAT1	Acetyl-CoA Acetyltransferase 1	148.222	57.1569
HMGCS1	3-Hydroxy-3-Methylglutaryl-CoA Synthase 1	0.161329	0.0916318
HMGCS2	3-Hydroxy-3-Methylglutaryl-CoA Synthase 2	2.48941	0
HMGCL	3-Hydroxymethyl-3-Methylglutaryl-CoA Lyase	0.032123	0
BDH1	3-Hydroxybutyrate Dehydrogenase 1	18.927	46.7764
PHGDH	Phosphoglycerate Dehydrogenase	2.8976	6.13261
PSAT1	Phosphoserine Aminotransferase 1	0	0
